# Supplementary material for: Impact of Psychiatric Rehabilitation on Chronicity and Health Outcomes in Mental Disorders: A Quasi-Experimental Study
Source: Healthcare (Basel). 2026 Jan 20;14(2):250. doi: 10.3390/healthcare14020250 (PMC12840731; doi:10.3390/healthcare14020250)
Supplement: Supplementary file 1 [file healthcare-14-00250-s001.zip]

Archive with 1 entries (1 files):
- healthcare-4080008-supplementary.pdf
